# Supplementary material for: Integrin beta 1 facilitates non-enveloped hepatitis E virus cell entry through the recycling endosome
Source: Nat Commun. 2025 Jun 26;16:5403. doi: 10.1038/s41467-025-61071-y (PMC12202797; doi:10.1038/s41467-025-61071-y)
Supplement: Supplementary file 4 — Source data [file 41467_2025_61071_MOESM4_ESM.xlsx]

## Sheet: Figure 1A
Fig. 1A
Huh 1	Huh 6	Huh 7	HLE	HLF	Snu387	Snu172	Hep3b	PLC/PRE/5	HepG2
119	108	68	2	2	0	0	39	10	589
142	130	79	0	1	0	0	37	7	581
124	106	70	0	1	0	0	44	6	742
115	121	79	0	0	0	0	41	9	708
146	140	52	1	2	0	0	47	6	705
208	110	36	1	2	0	0	32	4	323
214	112	45	0	4	0	1	39	5	427
236	109	25	1	3	0	0	48	5	402
223	102	36	0	6	0	0	46	13	364

## Sheet: Figure 1B
Fig. 1B
ITGB1						ITGA2					ITGA3	(same blot as Suppl. Fig. 3A, to show specificity of ITGA3 antibody)		ITGA5						ITGA6
β-actin

## Sheet: Figure 1C
Fig. 1C
ITGA2				β-actin

## Sheet: Figure 1D
Fig. 1D
WT	KO1	KO2
1.04301	0.215054	0.247312
0.903226	0.290323	0.0537634
1.05376	0.333333	0.16129
1.00909	0.177273	0.0954545
0.995455	0.368182	0.177273
0.995455	0.313636	0.163636
1.14851	0.316832	0.039604
0.851485	0.148515	0.0891089
Ordinary one-way ANOVA
Dunnett's multiple comparisons test	Adjusted P Value
WT vs. KO1	<0,0001
WT vs. KO2	<0,0001

## Sheet: Figure 1E
Fig. 1E
DMSO	750nM	1μM	2μM
1.10106	0.845745	0.718085	0.654255
0.957447	0.638298	0.590426	0.382979
0.941489	0.909574	0.542553	0.526596
1.12769	0.977044	0.860832	0.727403
0.856528	0.916786	1.02869	0.774749
1.01578	0.912482	0.895265	0.69297
1.10993	1.08264	0.90978	0.655042
0.955269	1.09174	0.932525	0.686884
0.934799	0.984837	0.880212	0.732373
Ordinary one-way ANOVA
Dunnett's multiple comparisons test	Adjusted P Value
DMSO vs. 750 nM	0.5283
DMSO vs. 1 μM	0.0162
DMSO vs. 2 μM	<0,0001

## Sheet: Figure 1F
Fig. 1F		ITGB1				β-actin

## Sheet: Figure 1G
Fig. 1G
nHEV			eHEV
WT	KO1	KO2	WT	KO1	KO2
0.975845	0.753623	0.541063	1.04762	0.666667	1.15476
1.02415	0.550725	0.386473	0.952381	0.97619	1.22024
1.04959	0.545455	0.438017	0.960854	0.846975	1.12456
0.950413	0.421488	0.512397	1.03915	1.03203	0.925267
0.991379	0.482759	0.551724	1	0.666667	1.33333
1.00862	0.577586	0.517241	1	1.08333	1.41667
Ordinary one-way ANOVA
Tukey's multiple comparisons test	Adjusted P Value
nHEV:
WT vs. KO1	<0,0001
WT vs. KO2	<0,0001
eHEV:
WT vs. KO1	0.4848
WT vs. KO2	0.0695

## Sheet: Figure 1H
Fig. 1H
d p.e.	WT				KO1				KO2
1	1	1	1	1	1	1	1	1	1	1	1	1
2	7.21707	7.3518	7.76995	7.73773	9.18494	5.1708	9.40082	7.29864	4.49424	5.68336	5.16793	5.42144
3	12.0887	15.0979	13.0277	17.2467	13.7269	11.6084	15.2614	13.6448	8.17957	7.71702	9.14267	8.96112
4	28.3376	34.1019	23.8012	29.9067	29.962	19.9605	26.9354	21.7717	14.5093	11.1702	14.3804	12.0254

## Sheet: Figure 1I
Fig. 1I
	RGD							SCR
nHEV	untreated	1.03093	0.969072	1.19048	0.809524	1.08	0.92	untreated	1.06173	0.938272	0.961538	1.03846	0.964286	1.03571
	50 µM	0.731959	0.762887	0.952381	0.738095	0.94	0.86	50 µM	1.0535	1.06996	1.05769	0.788462	0.839286	0.892857
	300 µM	0.804124	0.814433	0.785714	0.857143	0.58	0.38	300 µM	0.921811	0.872428	0.923077	0.884615	0.732143	0.892857
	600 µM	0.43299	0.649485	0.738095	0.809524	0.78	0.5	600 µM	1.08642	0.921811	0.980769	1.09615	1.07143	0.839286
	1000 µM	0.175258	0.237113	0.214286	0.142857	0.38	0.3	1000 µM	0.90535	1.06996	1.11538	0.903846	0.928571	0.767857
2way ANOVA
Sidak's multiple comparisons test	Adjusted P Value
RGD - SCR
untreated	>0,9999
50 µM	0.3778
300 µM	0.0919
600 µM	<0,0001
1000 µM	<0,0001

## Sheet: Figure 1J
Fig. 1J
	RGD					SCR
eHEV	untreated	0.862745	1.13725	1.11765	0.882353	untreated	0.862745	1.13725	1.11765	0.882353
	50 µM	0.784314	0.470588	0.647059	0.588235	50 µM	1.29412	0.588235	0.235294	0.588235
	300 µM	0.705882	0.588235	0.823529	1.17647	300 µM	1.05882	0.784314	0.647059	0.470588
	600 µM	0.784314	0.745098	0.823529	0.588235	600 µM	1.01961	1.37255	0.470588	0.470588
	1000 µM	1.56863	0.941176	0.470588	0.764706	1000 µM	1.45098	0.980392	0.294118	0.705882
2way ANOVA
Sidak's multiple comparisons test	Adjusted P Value
RGD - SCR
untreated	>0,9999
50 µM	0.9998
300 µM	0.9982
600 µM	0.9961
1000 µM	0.9987

[truncated: 64 more sheets: Figure 2B, Figure 2C, Figure 2D, Figure 3A, Figure 3B, Figure 3C, Figure 3D, Figure 3F, Figure 3G, Figure 3H, Figure 3J, Figure 4A, Figure 4B, Figure 4C, Figure 4D, Figure 4E, Figure 4F, Figure 5A, Figure 5B, Figure 5C …]
